# Supplementary material for: Visual cues do not enhance sea lion pups’ response to multimodal maternal cues
Source: Sci Rep. 2018 Jun 29;8:9845. doi: 10.1038/s41598-018-28171-w (PMC6026155; doi:10.1038/s41598-018-28171-w)
Supplement: Supplementary file 1 — Supplementary Dataset [file 41598_2018_28171_MOESM1_ESM.xlsx]

## Sheet: General information
Visual cues do not enhance sea lion pups’ response to multimodal maternal cues - SUPPLEMENTARY INFORMATION FILES
Kaja Wierucka1,2 *, Isabelle Charrier2, Robert Harcourt1, Benjamin J. Pitcher1,3
1 Department of Biological Sciences, Macquarie University, Sydney, Australia
2 Institut des Neurosciences Paris-Saclay, Université Paris-Saclay, CNRS (UMR 9197), Université Paris-Sud, Orsay, France
3 Taronga Conservation Society Australia, Mosman, NSW, Australia
*Corresponding author: kaja.wierucka@hdr.mq.edu.au
Sheet and variable description:
visual experiment	Data used for visual experiment analyses
multimodal experiment	Data used for bimodal experiment analyses
Treatment	Treatments presented to Australians sea lion pups. visual experiment: - female model – a life-size model of an adult female sea lion; - pup model – a life-size model of pup of the same age as the tested pup; - control – a foreign object (i.e a 65L blue dry bag filled with air). multimodal experiment: - audio – pup attraction calls of their mother; - visual – the life-size model of an adult female…
Response	Response of Australian sea lion pups to treatment: - return to rest – when no change in location occurred and the pup returned to its initial resting position following the presentation; - vigilance – when the pup moved away from the object, or stayed in the general area without returning to a resting position.
Call	Number of calls produced by Australian sea lion pups
Latency	Australian sea lion pup latency to call (in seconds)

## Sheet: visual experiment
Treatment	Response
pup model	return to rest
pup model	return to rest
control	vigilance
control	return to rest
control	vigilance
female model	return to rest
female model	vigilance
female model	vigilance
female model	vigilance
pup model	return to rest
control	return to rest
control	vigilance
control	return to rest
female model	vigilance
pup model	return to rest
female model	vigilance
pup model	vigilance
pup model	return to rest
pup model	return to rest
control	vigilance
control	return to rest
female model	return to rest
pup model	return to rest
pup model	return to rest
female model	vigilance

## Sheet: multimodal experiment
Treatment	Calls	Latency
visual	0	NA
visual	0	NA
visual	0	NA
visual	0	NA
visual	0	NA
visual	0	NA
visual	0	NA
visual	0	NA
visual	0	NA
visual	0	NA
audio	8	3
audio	0	NA
audio	6	4
audio	6	2
audio	2	1
audio	3	8
audio	10	3
audio	4	2
audio	1	23
audio	1	6
audio-visual	7	4
audio-visual	0	NA
audio-visual	4	2
audio-visual	0	NA
audio-visual	2	12
audio-visual	0	NA
audio-visual	3	3
audio-visual	3	3
audio-visual	4	3
audio-visual	3	4
